# Supplementary material for: The Effects of Heavy Metal Pollution on Collembola in Urban Soils and Associated Recovery Using Biochar Remediation: A Review
Source: Int J Environ Res Public Health. 2023 Feb 9;20(4):3077. doi: 10.3390/ijerph20043077 (PMC9966961; doi:10.3390/ijerph20043077)
Supplement: Supplementary file 1 [file ijerph-20-03077-s001.zip]

Archive with 1 entries (1 files):
- ijerph-2156932-supplementary.pdf
